# Supplementary material for: Direct sequencing of Leishmania donovani from patients in Garissa County, Northern Kenya, reveals a newly emerging intra-specific hybrid genotype
Source: PLoS Negl Trop Dis. 2026 Jan 27;20(1):e0013144. doi: 10.1371/journal.pntd.0013144 (PMC12875589; doi:10.1371/journal.pntd.0013144)
Supplement: S4 Table — (XLSX) [file pntd.0013144.s004.xlsx]

## Sheet: Sheet1
#	Sample Name	Leishmania spp Ct Values	Hsp70 success	ITS success
1	GSA 002	30.883		Yes
2	GSA 003	31.6983
3	GSA 006	32.9907		Yes
4	GSA 009	33.6385	Yes	Yes
5	GSA 010	33.1418
6	GSA 013	28.6974		Yes
7	GSA 014	28.4356	Yes
8	GSA 016	32.6386		Yes
9	GSA 021	34.9816
10	GSA 025	32.2616		Yes
11	GSA 030	33.166
12	GSA 033	34.2364	Yes	Yes
13	GSA 035	31.4682		Yes
14	GSA 036	30.4991	Yes	Yes
15	GSA 037	30.4051	Yes
16	GSA 040	34.6063
17	GSA 047	31.0499	Yes	Yes
18	GSA 049	31.5845	Yes	Yes
19	GSA 054	24.8449	Yes	Yes
20	GSA 056	38.732
21	GSA 060	29.8151	Yes	Yes
22	GSA 63	37.853
23	GSA 065	33.3805	Yes	Yes
24	GSA 067	31.2964	Yes	Yes
25	GSA 071	30.5512	Yes	Yes
26	GSA 072	31.5691		Yes
27	GSA 075	30.4102	Yes	Yes
28	GSA 076	31.369	Yes	Yes
29	GSA 079	36.577
30	GSA 085	26.8239	Yes	Yes
31	GSA 089	33.9493
32	GSA 090	34.2365	Yes	Yes
33	GSA 091	34.7725	Yes	Yes
34	GSA 095	30.3912	Yes	Yes
35	GSA 096	36.5004	Yes	Yes
36	GSA 098	31.0259	Yes	Yes
37	GSA 099	33.2428	Yes	Yes
38	GSA 100	39.293
39	GSA 103	38.279
40	GSA 104	31.0128	Yes	Yes
41	GSA 106	19.6701		Yes
42	GSA 112	34.4538	Yes	Yes
43	GSA 114	33.5555	Yes	Yes
44	GSA 115	33.6527	Yes	Yes
45	GSA 117	32.5268	Yes	Yes
46	GSA 119	36.1692	Yes	Yes
47	GSA 120	34.7811	Yes	Yes
48	GSA 121	39.021
49	GSA 123	39.793
50	GSA 124	33.3886	Yes	Yes
51	GSA 125	35.012		Yes
52	GSA 126	37.786
53	GSA 129	31.1373	Yes	Yes
54	GSA 131	31.8094	Yes	Yes
55	GSA 132	31.8821
56	GSA 133	33.623		Yes
57	GSA 134	39.1135
58	GSA 135	30.6406	Yes	Yes
59	GSA 140	34.0212	Yes	Yes
60	GSA 141	39.5517	Yes	Yes
61	GSA 142	38.097
62	GSA 143	36.5811		Yes
63	GSA 146	33.7005	Yes
64	GSA 149	29.5984
65	GSA 150	31.0058	Yes
66	GSA 158	32.054	Yes
67	GSA 160	33.1852	Yes	Yes
68	GSA 161	30.0346	Yes
69	GSA 162	31.2165	Yes	Yes
70	GSA 164	34.3149	Yes	Yes
71	GSA 167	33.3255	Yes
72	GSA 168	33.1501	Yes
73	GSA 169	31.7316	Yes
74	GSA 170	33.0932	Yes	Yes
75	GSA 172	29.8358	Yes
76	GSA 173	32.7394	Yes	Yes
77	GSA 174	37.2557
78	GSA 175	35.6893	Yes	Yes
79	GSA 176	35.8764
80	GSA 177	32.5492	Yes
81	GSA 178	34.1029	Yes
82	GSA 179	32.836	Yes
83	GSA 181	39.584
84	GSA 182	32.6172	Yes	Yes
85	GSA 183	32.2472	Yes	Yes
86	GSA 185	33.9776	Yes	Yes
87	GSA 186	39.7206	Yes	Yes
88	GSA 187	32.4667	Yes
89	GSA 188	31.9715	Yes
90	GSA 189	31.5775	Yes
91	GSA 190	34.8273	Yes
92	GSA 191	33.5938
93	GSA 192	34.1644	Yes	Yes
94	GSA 193	33.0517
95	GSA 194	30.0862	Yes	Yes
96	GSA 195	31.7671
97	GSA 197	32.1981	Yes	Yes
98	GSA 199	32.0352	Yes	Yes
99	GSA 200	32.1603	Yes	Yes
100	GSA 202	31.1807	Yes
101	GSA 203	31.5999	Yes	Yes
102	GSA 205	34.6284	Yes	Yes
103	GSA 206	28.4619	Yes
104	GSA 208	32.1326	Yes	Yes
105	GSA 209	33.4275	Yes
106	GSA 210	32.7722	Yes	Yes
107	GSA 211	32.1236	Yes	Yes
108	GSA 214	30.7023	Yes	Yes
109	GSA 215	29.9059	Yes	Yes
110	GSA 220	26.0887	Yes	Yes
111	GSA 222	29.4812	Yes	Yes
112	GSA 225	38.229
113	GSA 228	30.0837	Yes	Yes
114	GSA 231	28.3487	Yes	Yes
115	GSA 243	32.9872	Yes	Yes
116	GSA 244	33.168		Yes
117	GSA 245	28.1895	Yes
118	GSA 248	28.2488	Yes	Yes
119	GSA 251	34.3054		Yes
120	GSA 254	33.3445	Yes
121	GSA 258	32.1835	Yes	Yes
122	GSA 265	30.3617	Yes	Yes
123	GSA 266	30.6759	Yes	Yes
124	GSA 271	35.5027		Yes
125	GSA 273	33.611
126	GSA 274	33.431
127	GSA-275	32.0267	Yes	Yes
128	GSA-277	35.9926		Yes
