# Supplementary material for: Direct sequencing of Leishmania donovani from patients in Garissa County, Northern Kenya, reveals a newly emerging intra-specific hybrid genotype
Source: PLoS Negl Trop Dis. 2026 Jan 27;20(1):e0013144. doi: 10.1371/journal.pntd.0013144 (PMC12875589; doi:10.1371/journal.pntd.0013144)
Supplement: S5 Table — (XLSX) [file pntd.0013144.s005.xlsx]

## Sheet: Sheet2
Sequencing_id	Sample _id	Raw reads	Mapped_reads	% On-Target	mapQ > 30	Deduplicated	% duplicates	QC_filtered	%_genome_covered_5x	%_genome_covered_10x	%_genome_covered_25x	Median depth	Average depth	Ct Value
001	GSA_047	69529820	19899184	28.6196	14880721	4870142	0.672721	4801632	78.97	65.5	20.49	14	15.7011	31.0499
002	GSA_231	59220611	15244572	25.742	11848071	3389625	0.713909	3336289	77.77	58.34	10.8	11	12.7061	28.35
003	GSA_248	69845901	53823335	77.0601	41427130	18969514	0.542099	18765238	88.39	85.59	77.25	58	62.5628	28.25
004	GSA_266	67391704	31614462	46.9115	24685572	5072320	0.794523	5002400	81.97	70.28	26.06	16	17.6653	30.6759
005	GSA_010	78491590	1697132	2.16218	1210105	747138	0.382584	736463	21.3	4.39	0.19	2	2.80767	33.1418
0.	GSA_067	72556756	13294358	18.3227	10407818	1817656	0.825357	1772959	55.4	25.44	1.98	5	6.72405	31.2964
007	GSA_220	74895826	35267522	47.0888	27237336	8434293	0.690341	8335625	85.36	79.49	55.98	28	31.2144	26.09
008	GSA_265	75697235	11022403	14.5612	8268684	1833695	0.778236	1809783	54.62	26.53	1.65	5	6.6541	30.3617
					S3A. Coverage vs Ct scatterplot for WGS samples
